# Supplementary material for: Larval morphology of Phratora koreana Takizawa, 1985 with a key to the larvae of the Palaearctic Phratora species (Coleoptera, Chrysomelidae, Chrysomelinae)
Source: Zookeys. 2017 Feb 23;(658):97–104. doi: 10.3897/zookeys.658.11068 (PMC5396567; doi:10.3897/zookeys.658.11068)
Supplement: XML Treatment for Phratora koreana [file zookeys.658.11068-treatment1.xml]

<!DOCTYPE tp:taxon-treatment
  PUBLIC "-//TaxonX//DTD Taxonomic Treatment Publishing DTD v0 20100105//EN" "tax-treatment-NSO.dtd">
<tp:taxon-treatment xmlns:tp="http://www.plazi.org/taxpub"><tp:treatment-meta><kwd-group><label>Taxon classification</label><kwd><named-content content-type="kingdom">Animalia</named-content></kwd><kwd><named-content content-type="order">Coleoptera</named-content></kwd><kwd><named-content content-type="family">Chrysomelidae</named-content></kwd></kwd-group><mixed-citation publication-type="journal"><person-group><name><surname>Cho</surname><given-names>Hee-Wook</given-names></name><name><surname>Świętojańska</surname><given-names>Jolanta</given-names></name></person-group><article-title>Larval morphology of <italic><tp:taxon-name><tp:taxon-name-part taxon-name-part-type="genus">Phratora</tp:taxon-name-part> <tp:taxon-name-part taxon-name-part-type="species">koreana</tp:taxon-name-part></tp:taxon-name></italic> Takizawa, 1985 with a key to the larvae of the Palaearctic <italic><tp:taxon-name><tp:taxon-name-part taxon-name-part-type="genus">Phratora</tp:taxon-name-part></tp:taxon-name></italic> species (<tp:taxon-name><tp:taxon-name-part taxon-name-part-type="order">Coleoptera</tp:taxon-name-part></tp:taxon-name>, <tp:taxon-name><tp:taxon-name-part taxon-name-part-type="family">Chrysomelidae</tp:taxon-name-part></tp:taxon-name>, <tp:taxon-name><tp:taxon-name-part taxon-name-part-type="subfamily">Chrysomelinae</tp:taxon-name-part></tp:taxon-name>)</article-title><source>Zookeys</source><day>23</day><month>2</month><year>2017</year><volume>2017</volume><issue>658</issue><fpage>97</fpage><lpage>104</lpage><pub-id pub-id-type="doi">10.3897/zookeys.658.11068</pub-id></mixed-citation></tp:treatment-meta><tp:nomenclature><tp:taxon-name>
            <tp:taxon-name-part taxon-name-part-type="genus">Phratora</tp:taxon-name-part>
            <tp:taxon-name-part taxon-name-part-type="species">koreana</tp:taxon-name-part>
          </tp:taxon-name><tp:taxon-authority>Takizawa, 1985</tp:taxon-authority><xref ref-type="fig" rid="F1">Figs 1–3</xref><xref ref-type="fig" rid="F2">, 4–5</xref><xref ref-type="fig" rid="F3">, 6–14</xref><xref ref-type="fig" rid="F4">, 15–16</xref></tp:nomenclature><tp:treatment-sec sec-type="description" id="SECID0E5GAC"><title>Description of the larva.</title><p>
            <bold>First instar larva.</bold> Body length 2.12–2.38 mm, width 0.56–0.62 mm, head width 0.42–0.44 mm (n = 3). Body yellowish-white with head brown, tubercles and legs light brown in alcohol; integument moderately covered with scle<!--PageBreak-->rotized platelets. Defensive glands very large on meso- and metathorax, but almost invisible on abdominal segments I–VII. Egg bursters present on meso- and metathorax. Head and mouthparts similar in the shape and chaetotaxy to those of the third instar larva.</p><p>
            <italic>Thorax</italic>. Prothorax with D-DL-EPa (2–3L 5–6S 2–3M) entirely pigmented; EPp (1S); P (1M); ES-SS (2M) weakly sclerotized (Fig. <xref ref-type="fig" rid="F4">15</xref>). Meso- and metathorax with Da (2S); Dp (1S); DLi (1S 2M) with a small egg burster situated anterior to a short seta; DLe (2L 2M) conical with a large defensive gland; EPa (1S); EPp (1S); P (1M); SS (1M) and ES (1M) weakly sclerotized.</p><p>
            <italic>Abdomen</italic>. Segments I–VI with Dai (1S); Dp (2S 1M); DL (1L 2S); EP (1L 1S 0–1M); P (1S 1M); PS-SS (3M) divided into two tubercles; ES (1M) on both sides generally fused. Segment VII with dorsal tubercles enlarged and fused. Segments VIII–IX each with dorsal and dorso-lateral tubercles enlarged and fused. Segment X with pygopod well developed.</p><p>
            <bold>Third (last) instar larva.</bold> Body length 4.60–5.80 mm, width 1.50–1.90 mm, head width 0.85–0.90 mm (n = 7). Body elongate, rather broad, widest at meso- and metathorax, thence moderately narrowed posteriorly (Fig. <xref ref-type="fig" rid="F1">1</xref>) and moderately convex dorsally (Fig. <xref ref-type="fig" rid="F1">2</xref>). General coloration of integument yellowish-white in alcohol; dorso-lateral region covered with dense platelets, forming a pair of longitudinal bands; head dark brown with anterior region and mouthparts largely yellowish-white; dorsal tubercles small, pale brown to dark brown, whereas ventral ones reduced (Fig. <xref ref-type="fig" rid="F1">3</xref>); legs pale yellow with apex of each segment brown. Defensive glands present on meso- and metathorax and abdominal segments I–VII.</p><p>
            <italic>Head</italic>. Hypognathous, rounded, strongly sclerotized (Fig. <xref ref-type="fig" rid="F3">6</xref>). Vertex with four pairs of minute setae; epicranium with six pairs of long setae; temporal side of head <!--PageBreak-->with three pairs of long setae. Epicranial suture distinct; frontal suture short, not reaching antennal socket; endocarina well developed. Frons with four pairs of long setae. Clypeus trapezoidal with two pairs of setae. Labrum slightly emarginate with two pairs of setae and two pairs of campaniform sensilla placed medially and one pair of setae placed at anterior border (Fig. <xref ref-type="fig" rid="F3">11</xref>); epipharynx with four pairs of stout and four pairs of small setae at anterior margin and one pair of small setae placed medially (Fig. <xref ref-type="fig" rid="F3">12</xref>). Mandible palmate, 4-toothed, with two setae and two campaniform sensilla (Figs <xref ref-type="fig" rid="F3">7–8</xref>). Maxillary palp 3-segmented; palpomere I transverse with one seta and one campaniform sensillum; II rectangular with two setae and one campaniform sensillum; III subconical with one seta, one digitiform sensillum and one campaniform sensillum on sides and a group of peg-like sensilla at the apex; palpifer distinct with two setae (Fig. <xref ref-type="fig" rid="F3">13</xref>). Mala rounded with eight pointed setae, two blunt setae and one campaniform sensillum; stipes longer than wide with three setae; cardo without setae. Labial palp 2-segmented; palpomere I rectangular with singe campaniform sensillum; II subconical with one campaniform sensillum below the apex and a group of peg-like sensilla at the apex. Hypopharyngeal area with three pairs of short setae and two pairs of campaniform sensilla. Prementum with two pairs of short setae and one pair of small setae – each of them placed at base of labial palp; postmentum with three pairs of setae. Stemmata six on each side, four of them located above antenna and two behind antenna. Antenna short, 3-segmented; antenomere I transverse with four campaniform sensilla; II stout, more or less as wide as long, with a conical sensorium and five small setae apically; III subconical with six small setae apically (Figs <xref ref-type="fig" rid="F3">9–10</xref>).</p><p>
            <italic>Thorax</italic>. Prothorax with D-DL-EPa (8–9L 2–3S) largest and pigmented only on dorso-lateral region; EPp (1S); P (1S) not sclerotized; ES-SS represented by a short seta (Fig. <xref ref-type="fig" rid="F4">16</xref>). Meso- and metathorax with Da (2S) small and transverse; Dp (1L) subequal to Da in size; DLi (1L 2S) larger than Da and Dp; DLe (2L 2–3S 1M) large and conical with a defensive gland; EPa (1L); EPp (1L); P (1S) not sclerotized; SS (1S) and ES (1S) represented by setae. Mesothoracic spiracles annuliform; peritreme fused with EPa. Legs rather stout; tibia with nine setae; tarsungulus large, strongly curved, basal tooth not developed, with 1 short seta (Fig. <xref ref-type="fig" rid="F3">14</xref>).</p><!--PageBreak--><p>
            <italic>Abdomen</italic>. Segments I–VI with Dai (1S) very small; Dp (2L 1S) small, but larger than Dai; DL (2L 1M) conical with a defensive gland; EP (2L) and P (2S) not sclerotized; PS-SS (3S) and ES (1S) represented by setae. Segment VII with dorsal tubercles enlarged and fused; DL with a defensive gland. Segments VIII–IX each with dorsal and dorso-lateral tubercles fused. Segment X with pygopod well developed. Spiracles present on segments I–VIII.</p><!--PageBreak--><fig id="F1" position="float" orientation="portrait"><label>Figures 1–3.</label><caption><p>Habitus of <italic><tp:taxon-name><tp:taxon-name-part taxon-name-part-type="genus">Phratora</tp:taxon-name-part> <tp:taxon-name-part taxon-name-part-type="species">koreana</tp:taxon-name-part></tp:taxon-name></italic>, third instar larva. <bold>1</bold> dorsal <bold>2</bold> lateral <bold>3</bold> ventral.</p></caption><graphic xmlns:xlink="http://www.w3.org/1999/xlink" xlink:href="zookeys-658-097-g001.jpg" position="float" orientation="portrait" xlink:type="simple" id="oo_123656.jpg"/></fig><fig id="F2" position="float" orientation="portrait"><label>Figures 4–5.</label><caption><p>
          <italic><tp:taxon-name><tp:taxon-name-part taxon-name-part-type="genus">Phratora</tp:taxon-name-part> <tp:taxon-name-part taxon-name-part-type="species">koreana</tp:taxon-name-part></tp:taxon-name></italic>, live larva. <bold>4</bold> first and second instar larvae <bold>5</bold> third instar larva.</p></caption><graphic xmlns:xlink="http://www.w3.org/1999/xlink" xlink:href="zookeys-658-097-g002.jpg" position="float" orientation="portrait" xlink:type="simple" id="oo_123657.jpg"/></fig><fig id="F3" position="float" orientation="portrait"><label>Figures 6–14.</label><caption><p>
          <italic><tp:taxon-name><tp:taxon-name-part taxon-name-part-type="genus">Phratora</tp:taxon-name-part> <tp:taxon-name-part taxon-name-part-type="species">koreana</tp:taxon-name-part></tp:taxon-name></italic>, third instar larva. <bold>6</bold> head <bold>7–8</bold> mandibles <bold>9–10</bold> antennae <bold>11</bold> labrum <bold>12</bold> epipharynx <bold>13</bold> maxillae and labium <bold>14</bold> tibia and tarsungulus.</p></caption><graphic xmlns:xlink="http://www.w3.org/1999/xlink" xlink:href="zookeys-658-097-g003.jpg" position="float" orientation="portrait" xlink:type="simple" id="oo_123658.jpg"/></fig><fig id="F4" position="float" orientation="portrait"><label>Figures 15–16.</label><caption><p>Schematic presentation of tubercular patterns (top: prothorax, middle: mesothorax, bottom: abdominal segment II), <italic><tp:taxon-name><tp:taxon-name-part taxon-name-part-type="genus">Phratora</tp:taxon-name-part> <tp:taxon-name-part taxon-name-part-type="species">koreana</tp:taxon-name-part></tp:taxon-name></italic>. <bold>15</bold> first instar larva <bold>16</bold> third instar larva.</p></caption><graphic xmlns:xlink="http://www.w3.org/1999/xlink" xlink:href="zookeys-658-097-g004.jpg" position="float" orientation="portrait" xlink:type="simple" id="oo_123659.jpg"/></fig></tp:treatment-sec><tp:treatment-sec sec-type="diagnosis" id="SECID0EQNAC"><title>Diagnosis.</title><p>The larva of <italic><tp:taxon-name><tp:taxon-name-part taxon-name-part-type="genus">Phratora</tp:taxon-name-part> <tp:taxon-name-part taxon-name-part-type="species">koreana</tp:taxon-name-part></tp:taxon-name></italic> is easily distinguished from all other known species of <italic><tp:taxon-name><tp:taxon-name-part taxon-name-part-type="genus">Phratora</tp:taxon-name-part></tp:taxon-name></italic> by the presence of small tubercles Dai and Dp on abdominal segments I–VI. In other species of <italic><tp:taxon-name><tp:taxon-name-part taxon-name-part-type="genus">Phratora</tp:taxon-name-part></tp:taxon-name></italic>, Dai and Dp are present only on abdominal segment I and a large tubercle D is present on II–VI. The larva of <italic><tp:taxon-name><tp:taxon-name-part taxon-name-part-type="genus">Prasocuris</tp:taxon-name-part> <tp:taxon-name-part taxon-name-part-type="species">glabra</tp:taxon-name-part></tp:taxon-name></italic> (Herbst) is also similar to that of <italic><tp:taxon-name><tp:taxon-name-part taxon-name-part-type="genus">Phratora</tp:taxon-name-part> <tp:taxon-name-part taxon-name-part-type="species">koreana</tp:taxon-name-part></tp:taxon-name></italic> in the presence of tubercles Dai and Dp on abdominal segments I–VI, but tubercles of <italic><tp:taxon-name><tp:taxon-name-part taxon-name-part-type="genus">Prasocuris</tp:taxon-name-part> <tp:taxon-name-part taxon-name-part-type="species">glabra</tp:taxon-name-part></tp:taxon-name></italic> are much larger (<xref ref-type="bibr" rid="B3">Hennig 1938</xref>).</p></tp:treatment-sec><tp:treatment-sec sec-type="distribution" id="SECID0EUPAC"><title>Distribution.</title><p>South Korea: Gangwon, Gyeongnam, Jeju; Japan: Honshu (<xref ref-type="bibr" rid="B10">Takizawa 1985</xref>, <xref ref-type="bibr" rid="B11">1990</xref>).</p></tp:treatment-sec><tp:treatment-sec sec-type="Notes on biology and larval morphology" id="SECID0EDAAE"><title>Notes on biology and larval morphology.</title><p>Overwintered adults appear in late May, mate and lay 8–15 yellowish eggs per cluster on leaves of <italic><tp:taxon-name><tp:taxon-name-part taxon-name-part-type="genus">Salix</tp:taxon-name-part> <tp:taxon-name-part taxon-name-part-type="species">caprea</tp:taxon-name-part></tp:taxon-name></italic> in early June. The larvae gregariously feed on leaves until the final instar. There are three larval instars and pupation takes place in the soil. Newly emerged adults appear in early July.</p><p>Morphological changes in the pigmentation, tubercular pattern and defensive glands occur during the larval development. The first instar larva has well developed and pigmented tubercles, but after molting to the second instar larva, ventral tubercles are reduced and median region of D-DL-EPa is unpigmented (Fig. <xref ref-type="fig" rid="F2">4</xref>). The defensive glands on abdominal segments I–VII are well developed in the second and third instar larvae, whereas they are almost invisible in the first instar larva. A pair of longitudinal bands on account of very dense and strongly sclerotized platelets appear only in the third instar larva (Fig. <xref ref-type="fig" rid="F2">5</xref>).</p><sec sec-type="Key to the known third instar larvae of the Palaearctic species of the genus Phratora" id="SECID0E5AAE"><title>Key to the known third instar larvae of the Palaearctic species of the genus <italic><tp:taxon-name><tp:taxon-name-part taxon-name-part-type="genus">Phratora</tp:taxon-name-part></tp:taxon-name></italic></title><p>(modified from <xref ref-type="bibr" rid="B8">Steinhausen 1994</xref>, <xref ref-type="bibr" rid="B12">Zaitzev and Medvedev 2009</xref>)</p><table-wrap content-type="key" position="anchor" orientation="portrait"><table id="TID0EZFAC" rules="all"><tbody><tr><td rowspan="1" colspan="1">1</td><td rowspan="1" colspan="1">Claws with basal tooth (subgenus <tp:taxon-name><tp:taxon-name-part taxon-name-part-type="subgenus">Phratora</tp:taxon-name-part></tp:taxon-name> s.str.)</td><td rowspan="1" colspan="1">
                      <bold>2</bold>
                    </td></tr><tr><td rowspan="1" colspan="1">–</td><td rowspan="1" colspan="1">Claws without basal tooth (subgenus <tp:taxon-name><tp:taxon-name-part taxon-name-part-type="subgenus">Phyllodecta</tp:taxon-name-part></tp:taxon-name> Kirby)</td><td rowspan="1" colspan="1">
                      <bold>3</bold>
                    </td></tr><!--PageBreak--><tr><td rowspan="1" colspan="1">2</td><td rowspan="1" colspan="1">Claws with large and quadrangular basal tooth; dorsal coloration mostly “pale” or “dark”, rarely “striped”. Forest belt of Palaearctic</td><td rowspan="1" colspan="1">
                      <bold><italic><tp:taxon-name><tp:taxon-name-part taxon-name-part-type="species">vulgatissima</tp:taxon-name-part></tp:taxon-name></italic> (Linnaeus)</bold>
                    </td></tr><tr><td rowspan="1" colspan="1">–</td><td rowspan="1" colspan="1">Claws with long, narrow and sharp basal tooth; dorsal coloration mostly “striped”. East Siberia, Far East</td><td rowspan="1" colspan="1">
                      <bold><italic><tp:taxon-name><tp:taxon-name-part taxon-name-part-type="species">obtusicollis</tp:taxon-name-part></tp:taxon-name></italic>
                         Motschulsky</bold>
                    </td></tr><tr><td rowspan="1" colspan="1">3</td><td rowspan="1" colspan="1">The underside of the body with unpigmented and hardly visible tubercles</td><td rowspan="1" colspan="1">
                      <bold>4</bold>
                    </td></tr><tr><td rowspan="1" colspan="1">–</td><td rowspan="1" colspan="1">The underside of the body with pigmented and distinct tubercles</td><td rowspan="1" colspan="1">
                      <bold>6</bold>
                    </td></tr><tr><td rowspan="1" colspan="1">4</td><td rowspan="1" colspan="1">Tubercles Dai and Dp present on abdominal segments II–VI. Korea and Japan</td><td rowspan="1" colspan="1">
                      <bold><italic><tp:taxon-name><tp:taxon-name-part taxon-name-part-type="species">koreana</tp:taxon-name-part></tp:taxon-name></italic> Takizawa</bold>
                    </td></tr><tr><td rowspan="1" colspan="1">–</td><td rowspan="1" colspan="1">Tubercle D present on abdominal segments II–VI</td><td rowspan="1" colspan="1">
                      <bold>5</bold>
                    </td></tr><tr><td rowspan="1" colspan="1">5</td><td rowspan="1" colspan="1">Dorsal coloration mostly “dark”, rarely “pale” or “striped”; tubercle EP unpigmented. Forest belt of Palaearctic</td><td rowspan="1" colspan="1">
                      <bold><italic><tp:taxon-name><tp:taxon-name-part taxon-name-part-type="species">laticollis</tp:taxon-name-part></tp:taxon-name></italic>
                         (Suffrian)</bold>
                    </td></tr><tr><td rowspan="1" colspan="1">–</td><td rowspan="1" colspan="1">Dorsal coloration “dark”; tubercle EP pigmented. Taiwan</td><td rowspan="1" colspan="1">
                      <bold><italic><tp:taxon-name><tp:taxon-name-part taxon-name-part-type="species">similis</tp:taxon-name-part></tp:taxon-name></italic> (Chûjô)</bold>
                    </td></tr><tr><td rowspan="1" colspan="1">6</td><td rowspan="1" colspan="1">Body covered with black setae, which are usually darker than the rest of surface; dorsal side of the body covered unevenly with microsculpture, forming separate dark spots between tubercles; pronotum dark with 2 yellow spots near mid-line; body wide, narrowed posteriorly, depressed dorsally, with head distinctly narrower than thorax. Forest belt of Palaearctic</td><td rowspan="1" colspan="1">
                      <bold><italic><tp:taxon-name><tp:taxon-name-part taxon-name-part-type="species">vitellinae</tp:taxon-name-part></tp:taxon-name></italic> (Linnaeus)</bold>
                    </td></tr><tr><td rowspan="1" colspan="1">–</td><td rowspan="1" colspan="1">Body covered with pale setae, which are usually not darker than the rest of surface, or setae paler than the rest of surface; dorsal side of the body covered with dense and even microsculpture, not forming separate spots; dorsal side giving dark impression; body elongate, cylindrical, with head indistinctly narrower than thorax</td><td rowspan="1" colspan="1">
                      <bold>7</bold>
                    </td></tr><tr><td rowspan="1" colspan="1">7</td><td rowspan="1" colspan="1">Pronotum black with narrow pale medial stripe. Central Europe, European Russia, North Caucasus</td><td rowspan="1" colspan="1">
                      <bold><italic><tp:taxon-name><tp:taxon-name-part taxon-name-part-type="species">tibialis</tp:taxon-name-part></tp:taxon-name></italic> (Suffrian)</bold></td></tr><tr><td rowspan="1" colspan="1">–</td><td rowspan="1" colspan="1">Pronotum pale medially</td><td rowspan="1" colspan="1">
                      <bold>8</bold>
                    </td></tr><tr><td rowspan="1" colspan="1">8</td><td rowspan="1" colspan="1">Pronotum black with wide pale stripe occupying medial 1/3. Central Europe, Northern Europe, North of European Russia, Siberia, Far East, Arctic</td><td rowspan="1" colspan="1">
                      <bold><italic><tp:taxon-name><tp:taxon-name-part taxon-name-part-type="species">polaris</tp:taxon-name-part></tp:taxon-name></italic>
                        (Schneider)</bold>
                    </td></tr><tr><td rowspan="1" colspan="1">–</td><td rowspan="1" colspan="1">Pronotum pale with dark brown lateral sides. Forest belt of Palaearctic</td><td rowspan="1" colspan="1">
                      <bold><italic><tp:taxon-name><tp:taxon-name-part taxon-name-part-type="species">atrovirens</tp:taxon-name-part></tp:taxon-name></italic> (Cornelius)</bold>
                    </td></tr></tbody></table></table-wrap><p>
              <bold>Notes</bold>. <italic><tp:taxon-name><tp:taxon-name-part taxon-name-part-type="genus">Phratora</tp:taxon-name-part> <tp:taxon-name-part taxon-name-part-type="species">grandis</tp:taxon-name-part></tp:taxon-name></italic> (Chûjô, 1956) occurring in Japan is not included in the key due to insufficient description. This species differs from other Japanese species in having black head and legs with all tubercles dark brown (<xref ref-type="bibr" rid="B6">Kimoto and Takizawa 1994</xref>).</p></sec></tp:treatment-sec><ref-list><ref id="B3"><mixed-citation xmlns:xlink="http://www.w3.org/1999/xlink" xlink:type="simple">
          <person-group><name name-style="western"><surname>Hennig</surname><given-names>W</given-names></name></person-group> (<year>1938</year>) <article-title>Übersicht über die Larven der wichtigsten deutschen Chrysomelinen (<tp:taxon-name><tp:taxon-name-part taxon-name-part-type="order">Coleoptera</tp:taxon-name-part></tp:taxon-name>).</article-title> <source>Arbeiten über physiologische und angewandte Entomologie aus Berlin-Dahlem</source> <volume>5</volume>(<issue>2</issue>): <fpage>85</fpage>–<lpage>136</lpage>. <ext-link xlink:type="simple" ext-link-type="uri" xlink:href="http://sdei.senckenberg.de/~openaccess/02404.pdf">http://sdei.senckenberg.de/~openaccess/02404.pdf</ext-link> [In German]</mixed-citation></ref><ref id="B10"><mixed-citation xmlns:xlink="http://www.w3.org/1999/xlink" xlink:type="simple">
          <person-group><name name-style="western"><surname>Takizawa</surname><given-names>H</given-names></name></person-group> (<year>1985</year>) <article-title>Notes on Korean <tp:taxon-name><tp:taxon-name-part taxon-name-part-type="family">Chrysomelidae</tp:taxon-name-part></tp:taxon-name>, part 2.</article-title> <source>Nature and Life (Kyungpook Journal Biological Sciences)</source> <volume>15</volume>(<issue>1</issue>): <fpage>1</fpage>–<lpage>18</lpage>.</mixed-citation></ref><ref id="B11"><mixed-citation xmlns:xlink="http://www.w3.org/1999/xlink" xlink:type="simple">
          <person-group><name name-style="western"><surname>Takizawa</surname><given-names>H</given-names></name></person-group> (<year>1990</year>) Distribution data for the genus <italic><tp:taxon-name><tp:taxon-name-part taxon-name-part-type="genus">Phratora</tp:taxon-name-part></tp:taxon-name></italic> Chevrolat in Japan (<tp:taxon-name><tp:taxon-name-part taxon-name-part-type="order">Coleoptera</tp:taxon-name-part></tp:taxon-name>: <tp:taxon-name><tp:taxon-name-part taxon-name-part-type="family">Chrysomelidae</tp:taxon-name-part></tp:taxon-name>). Akitu new series 114: 8.</mixed-citation></ref><ref id="B8"><mixed-citation xmlns:xlink="http://www.w3.org/1999/xlink" xlink:type="simple">
          <person-group><name name-style="western"><surname>Steinhausen</surname><given-names>WR</given-names></name></person-group> (<year>1994</year>) <article-title>Familie <tp:taxon-name><tp:taxon-name-part taxon-name-part-type="family">Chrysomelidae</tp:taxon-name-part></tp:taxon-name>.</article-title> In: <person-group><name name-style="western"><surname>Klausnitzer</surname><given-names>B</given-names></name></person-group> (<role>Ed.</role>) <issue-title>Die Larven der Käfer Mitteleuropas, 2 Band.</issue-title> <source>Goecke &amp; Evers, Krefeld</source>, <fpage>231</fpage>–<lpage>314</lpage>. [In German]</mixed-citation></ref><ref id="B12"><mixed-citation xmlns:xlink="http://www.w3.org/1999/xlink" xlink:type="simple">
          <person-group><name name-style="western"><surname>Zaitzev</surname><given-names>YM</given-names></name><name name-style="western"><surname>Medvedev</surname><given-names>LN</given-names></name></person-group> (<year>2009</year>) <source>Leaf beetle larvae of Russia.</source> <publisher-name>KMK Scientific Press</publisher-name>, <publisher-loc>Moscow</publisher-loc>, <size units="page">246 pp</size>. [In Russian]</mixed-citation></ref><ref id="B6"><mixed-citation xmlns:xlink="http://www.w3.org/1999/xlink" xlink:type="simple">
          <person-group><name name-style="western"><surname>Kimoto</surname><given-names>S</given-names></name><name name-style="western"><surname>Takizawa</surname><given-names>H</given-names></name></person-group> (<year>1994</year>) <source>Leaf beetles (<tp:taxon-name><tp:taxon-name-part taxon-name-part-type="family">Chrysomelidae</tp:taxon-name-part></tp:taxon-name>) of Japan.</source> <publisher-name>Tokai University Press</publisher-name>, <publisher-loc>Tokyo</publisher-loc>, <size units="page">539 pp</size>. [In Japanese, with English keys]</mixed-citation></ref></ref-list></tp:taxon-treatment>
